# Supplementary material for: Eltrombopag inhibits TET dioxygenase to contribute to hematopoietic stem cell expansion in aplastic anemia
Source: J Clin Invest. 2022 Feb 15;132(4):e149856. doi: 10.1172/JCI149856 (PMC8843742; doi:10.1172/JCI149856)
Supplement: Supplemental table 1 [file jci-132-149856-s104.xlsx]

## Sheet: Sheet1
Patients	Sample Name	TET2 Variant	TET2 VAF (%)	Co-occuring mutations (VAF)	Diagnosis	Age	Gender	Cytogenetics at Diagnosis
UPN-1	7399	p.M611fs	0.136612	DNMT3A, p.E20K, 39%; FANCD2, p.P1081A, 58.7%; PRPF8, p.V1015D, 23.6%; SF3B1, p.K666T, 21.5%;	MDS	83	M	46,XY[20]
UPN-2	6414	p.P732fs	0.4	EZH2, p.R634H, 79.4%; DNMT3A, p.E567D, 44.8%; BCOR1, p.R1164fs, 35.7%; ASXL1, p.W583X, 46.8%	CMML	75	F	46,XX,t(8;18)(q22;q23), t(11;13)(q21;q12)[11]/46,XX[9]
UPN-3	10680	p.F1377fs	0.192	ASXL1, p.Q1315X, 46.24%; JAK2, p.V617F, 12.57%; NRAS, p.G12D, 32.43%; RUNX1, p.R201X, 46.67%;	CMML	54	F	46,XX[20]
UPN-4	17330	p.Q866*, p.V449*	50%, 15.4%	SRSF2, p.P95H, 43.4%; NRAS, p.G13V, 14.6; GATA2, p.P161A, 51.3%; ASXL1, p.G646Wfs*12, 14.4%	MDS/MPN	67	F	46,XX[20]
UPN-5	Truseq681	p.G1288V, p.E1437X	30.82%, 24.22%	SRSF2, p.P95H, 40.09%;	CMML	57	M	46,XY[20]
UPN-6	NGS7	p.R550X, p.Y1255X	25%, 36%	Undetected	CMML	68	M	46,XY[20]
UPN-7	C_03_tumor	p.G1288S, p.L1514fs	7.5%, 11%	ASXL1, p.V751fs,23.86%; CBL, p.C416R, 48.67%; RUNX1, p.F131fs, 25.96%; SRSF2, p.P95H, 33.3%	CMML	61	F	46,XX[20]
UPN-8	Truseq182	p.T1091fs	0.4244	NRAS, p.G12D, 33.33%	CMML	62	F	46,XX[20]
UPN-9	Truseq544	p.R815fs, p.D1113fs	45.97%, 48.50%	SRSF2, p.P95H, 50%	CMML	57	M	46,XY[20]
