# Supplementary material for: Eltrombopag inhibits TET dioxygenase to contribute to hematopoietic stem cell expansion in aplastic anemia
Source: J Clin Invest. 2022 Feb 15;132(4):e149856. doi: 10.1172/JCI149856 (PMC8843742; doi:10.1172/JCI149856)
Supplement: Supplemental table 2 [file jci-132-149856-s105.xlsx]

## Sheet: Table S1
Antibody Target	Fluorophore	Catalog Number
CD45.1	FITC	Invitrogen 11-0453-81
CD45.2	PE	Invitrogen 12-0454-82
CD11c	PE	Biolegend 117308
Ly6C	APC	Biolegend 128016
Ly6G/Gr-1	Apc-Cy7	Biolegend 127624
CD11b/Mac-1	PerCP	Biolegend 101229
Lin	FITC	Biolegend 133301
Ly6A/E, sca-1	APC	Biolegend 108111
ckit	PerCP	Biolegend 105822
CD34	FITC	BD 560238
CD16/32	Apc-Cy7	Biolegend 101328
CD45.1	BV510	Biolegend 110741
Lin	BV420	Biolegend 133311
